# Supplementary material for: Single-cell transcriptomics reveals gene signatures and alterations associated with aging in distinct neural stem/progenitor cell subpopulations
Source: Protein Cell. 2017 Jul 26;9(4):351–64. doi: 10.1007/s13238-017-0450-2 (PMC5876182; doi:10.1007/s13238-017-0450-2)
Supplement: Supplementary file 2 — Supplementary material 2 (XLSX 9 kb) [file 13238_2017_450_MOESM2_ESM.xlsx]

## Sheet: Sheet1
Cell ID	Total_Reads	Mapped_Reads	Alignment Rate
P_24_1	15632547	8640176	0.5527
P_24_2	9728162	5003317	0.5143
P_24_3	9918771	4608696	0.4646
P_1_1	13433677	8209935	0.6111
P_1_2	10939909	5506219	0.5033
P_1_3	11396975	6142390	0.5389
G_24_1	9758486	4396762	0.4506
G_24_2	7851264	3716824	0.4734
G_24_3	8397313	4504220	0.5364
G_24_4	7932985	3475632	0.4381
G_24_5	9330236	3952012	0.4236
G_1_1	2615666	1128743	0.4315
G_1_2	10138491	4743959	0.4679
D_24_1	6877856	3328435	0.4839
D_24_2	8810460	3938041	0.447
D_24_3	8982630	4088255	0.4551
D_24_4	9563753	4178043	0.4369
D_1_1	8200387	4157670	0.507
D_1_2	8382040	3968019	0.4734
D_1_3	8930592	4732295	0.5299
D_1_4	8830416	4417300	0.5002
D_1_5	9322643	4613692	0.4949
Mean	9.31706e+06	4.61139e+06	0.487941
