# Supplementary material for: Single-cell transcriptomics reveals gene signatures and alterations associated with aging in distinct neural stem/progenitor cell subpopulations
Source: Protein Cell. 2017 Jul 26;9(4):351–64. doi: 10.1007/s13238-017-0450-2 (PMC5876182; doi:10.1007/s13238-017-0450-2)
Supplement: Supplementary file 3 — Supplementary material 3 (XLSX 9 kb) [file 13238_2017_450_MOESM3_ESM.xlsx]

## Sheet: Sheet1
Primer Name	Sequence	Supplier
CD133_Forward	TACAGAATATAAGAGCCATCCACC	TaKaRa
CD133_Probe	CCCTCCAGCAAACAAGCAACAAGT	TaKaRa
CD133_Reverse	ACAGAGTCCAAAGAGGCAAG	TaKaRa
Gfap_Forward	GAAAACCGCATCACCATTCC	TaKaRa
Gfap_Probe	AGACTTTCTCCAACCTCCAGATCCGA	TaKaRa
Gfap_Reverse	CTTAATGACCTCACCATCCCG	TaKaRa
Dlx2_Forward	GCCTCACCCAAACTCAGG	TaKaRa
Dlx2_Probe	TTCCAGAACCGCCGATCCAAGT	TaKaRa
Dlx2_Reverse	GCCGCTTTTCCACATCTTC	TaKaRa
Dcx_Forward	CAGTCAGCTCTCAACACCTAAG	TaKaRa
Dcx_Probe	TCCTATCTCTACACCCACAAGCCCT	TaKaRa
Dcx_Reverse	CATCTTTCACATGGAATCGCC	TaKaRa
Ncam1_Forward	CCCCACAGGAGTTTAAGGAAG	TaKaRa
Ncam1_Probe	TGACCACATCACAGACAATCACAGCA	TaKaRa
Ncam1_Reverse	GTTGGACAGGACTATGAACCG	TaKaRa
Mapk1_Forward	CTACACCAACCTCTCGTACATC	Thermo Fisher Scientific
Mapk1_Probe	TACGGCATGGTTTGCTCTGCTTATGA	Thermo Fisher Scientific
Mapk1_Reverse	CTCTTAGGGTTCTTTGACAGTAGG	Thermo Fisher Scientific
Mapk3_Forward	ACAAGCGCATCACAGTAGAG	Thermo Fisher Scientific
Mapk3_Probe	CTGTTCCAGGTAAGGGTGAGCCA	Thermo Fisher Scientific
Mapk3_Reverse	AAGATCAACTCCTTCAGCCG	Thermo Fisher Scientific
mGapdh_Forward	TGTGTCCGTCGTGGATCTGA	TaKaRa
mGapdh_Probe	CCGCCTGGAGAAACCTGCCAAGTATG	TaKaRa
mGapdh_Reverse	CCTGCTTCACCACCTTCTTGA	TaKaRa
